# Supplementary material for: Handgrip Strength and Muscle Quality: Results from the National Health and Nutrition Examination Survey Database
Source: J Clin Med. 2023 Apr 28;12(9):3184. doi: 10.3390/jcm12093184 (PMC10179381; doi:10.3390/jcm12093184)
Supplement: Supplementary file 1 [file jcm-12-03184-s001.zip]

Archive with 1 entries (1 files):
- jcm-2148661-supplementary.pdf
